# Supplementary material for: Optoelectronic Properties of Cold Plasma-Deposited, Oxidized Sn–C Thin Films
Source: Materials (Basel). 2024 Jan 8;17(2):314. doi: 10.3390/ma17020314 (PMC10817613; doi:10.3390/ma17020314)
Supplement: Supplementary file 1 [file materials-17-00314-s001.zip]

Archive with 1 entries (1 files):
- materials-2744763-supplementary.pdf
